# Supplementary material for: Stretchable, Multi-Layered Stack Antenna for Smart/Wearable Electronic Applications
Source: Materials (Basel). 2022 May 3;15(9):3275. doi: 10.3390/ma15093275 (PMC9105753; doi:10.3390/ma15093275)
Supplement: Supplementary file 1 [file materials-15-03275-s001.zip]

Archive with 1 entries (1 files):
- materials-1693584-supplementary.mp4
